# Supplementary material for: Chemotherapy for Late-Stage Cancer Patients: Meta-Analysis of Complete Response Rates
Source: F1000Res. 2015 Jul 13;4:232. [Version 1] doi: 10.12688/f1000research.6760.1 (PMC4706056; doi:10.12688/f1000research.6760.1)
Supplement: Supplementary file 1 [file f1000research-4-7263-s0000.tgz]

Archive with 1 entries (1 files):
- 5475f7a9-6a86-4964-b6f8-cc89d1984aae.csv
