# Supplementary material for: Chemotherapy for Late-Stage Cancer Patients: Meta-Analysis of Complete Response Rates
Source: F1000Res. 2015 Jul 13;4:232. [Version 1] doi: 10.12688/f1000research.6760.1 (PMC4706056; doi:10.12688/f1000research.6760.1)
Supplement: Supplementary file 1 [file f1000research-4-7263-s0000.tgz › 5475f7a9-6a86-4964-b6f8-cc89d1984aae.csv]

paper	Citation	Year Published	N	CR	PR	Cancer Type	Chemotherapy Primary Agent	2nd Agent	3rd Agent	4th Agent	5th Agent	Primary Drug Type	Mono/ Multiple Agents
3	Cancer. 2004 Jan 15;100(2):279-87	2004	134	11	50	Colorectal	Irinotecan	Capecitabine				TPI	MU
4	Cancer Invest. 2004;22(3):374-82	2004	32	3	5	Other (Urothelial)	Paclitaxel	Carboplatin				SP	MU
5	Oncology. 2004;66(1):32-7	2004	22	0	5	Pancreatic	Gemcitabine	Uracil-Tegafur				AM	MU
7	Clin Cancer Res. 2003 Dec 1;9(16 Pt 1):5909-14	2003	35	0	4	NSCLC	Irinotecan	Capecitabine				TPI	MU
10	Ann Oncol. 2003 Jul;14(7):1100-5	2003	45	1	20	Pancreatic	Mitomycin C	Cisplatin	5-Fluorouracil			ALK	MU
12	Oral Oncol. 2003 Jun;39(4):361-6	2003	17	1	3	Nasopharyngeal SCCa	Capecitabine					DRsi	MON
13	Cancer. 2003 May 1;97(9):2242-7	2003	40	2	20	NSCLC	Paclitaxel	Gemcitabine				SP	MU
16	J Clin Oncol. 2003 Jan 15;21(2):291-7	2003	29	1	4	Ovarian	Irinotecan					TPI	MON
18	Jpn J Clin Oncol. 2003 Jan;33(1):28-32	2003	40	1	17	Colorectal	Irinotecan	5-Fluorouracil				TPI	MU
20	Cancer. 2002 Dec 15;95(12):2516-23	2002	32	3	12	Nasopharyngeal SCCa	Gemcitabine	Cisplatin				AM	MON
21	Ann Oncol. 2002 Dec;13(12):1893-8	2002	42	1	22	Gastric	Capecitabine	Cisplatin				DRsi	MU
23	Head Neck. 2002 Dec;24(12):1054-9	2002	42	4	10	H&N SCCa	Cisplatin	Vinorelbine				ALK	MU
24	Ann Oncol. 2002 Oct;13(10):1612-5	2002	31	2	13	Breast	Docetaxel	Estramustine				SP	MU
27	Br J Cancer. 2002 Aug 27;87(5):497-501	2002	44	1	10	Pancreatic	Gemcitabine	Epirubicin				AM	MU
29	Ann Oncol. 2002 Aug;13(8):1192-6	2002	29	1	9	Other (Biliary)	5-Fluorouracil	Leucovorin	5-Fluorouracil	Cisplatin		AM	MU
31	J Korean Med Sci. 2002 Jun;17(3):348-52	2002	32	1	19	Gastric	Epirubicin	Cisplatin	5-Fluorouracil			AB	MU
33	Cancer. 2002 Apr 1;94(7):1925-30	2002	20	3	6	Breast	Paclitaxel	Ifosfamide				SP	MU
38	Ann Oncol. 2001 Jun;12(6):767-72	2001	35	4	16	Other (Uterine)	Cisplatin	Vinorelbine				ALK	MU
39	Br J Cancer. 2001 May 4;84(9):1179-84	2001	46	2	15	NSCLC	Paclitaxel	Gemcitabine				SP	MU
40	Cancer. 2001 Apr 1;91(7):1316-23	2001	54	9	23	H&N SCCa	Paclitaxel	Ifosfamide	Carboplatin			SP	MU
41	Cancer. 2001 Apr 1;91(7):1256-63	2001	60	1	7	Colorectal	Eniluracil	5-Fluorouracil	Leucovorin			AM	MU
42	Urology. 2001 Apr;57(4):650-4	2001	17	1	3	RCC	Tamoxifen	Colchicine	Vinblastine	5-Fluorouracil		SP	MU
43	Cancer. 2001 Feb 1;91(3):541-7	2001	36	3	8	Other (Salivary)	Vinorelbine	Cisplatin				SP	MU
45	Cancer. 2000 Dec 1;89(11):2169-75	2000	73	15	42	Breast	Doxorubicin	Paclitaxel				AB	MU
47	Cancer. 2000 Jun 15;88(12):2731-8	2000	48	7	17	Breast	Vinorelbine	Paclitaxel				SP	MU
48	Int J Gynecol Cancer. 2000 May;10(3):207-211	2000	20	2	7	Cervix SCCa	Mitomycin	Ifosfamide	Cisplatin			ALK	MU
49	J Clin Oncol. 2000 May;18(9):1921-7	2000	46	10	9	Other (Urothelial)	Gemcitabine	Cisplatin				AM	MU
57	Gynecol Oncol. 2005 Jan;96(1):67-71	2005	48	4	4	Ovarian	9-Aminocamptothecin					N/A	MON
58	Gynecol Oncol. 2004 Dec;95(3):686-90	2004	23	4	7	Ovarian	Topotecan					TPI	MON
59	Oncology. 2004;67(3-4):243-9	2004	37	0	5	Ovarian	Doxorubicin					AB	MON
60	Gynecol Oncol. 2004 Oct;95(1):165-72	2004	38	3	8	Ovarian	Oxaliplatin	Leucovorin	5-Fluorouracil			ALK	MU
65	J Clin Oncol. 2003 Aug 1;21(15):2856-9	2003	23	0	1	Ovarian	Oxaliplatin					ALK	MON
66	Ann Oncol. 2003 Jul;14(7):1094-9	2003	41	3	8	Ovarian	Docetaxel	Vinorelbine				SP	MU
68	Gynecol Oncol. 2003 Feb;88(2):130-5	2003	58	3	10	Ovarian	Docetaxel					SP	MON
71	Gynecol Oncol. 2002 Jan;84(1):32-5	2002	42	1	9	Ovarian	Pyrazoloacridine					N/A	MON
74	J Clin Oncol. 2001 Jun 15;19(12):2983-93	2001	33	1	4	Ovarian	Cisplatin	Doxorubicin	Valspodar			ALK	MU
75	Urol Oncol. 2004 Jan-Feb;22(1):32-5.	2004	25	3	12	Prostate	Vinorelbine	Estramustine				SP	MU
76	Cancer. 2003 Dec 15;98(12):2592-8.	2003	20	1	10	Prostate	Estramustine	Docetaxel	Carboplatin			SP	MU
77	Cancer J. 2003 Jul-Aug;9(4):286-92.	2003	19	2	16	Prostate	Vinorelbine	Docetaxel				SP	MU
81	Gynecol Oncol. 2005 Nov;99(2):339-42	2005	16	1	4	Other (Uterine)	Dacarbazine	Mitomycin	Doxorubicin	Cisplatin		ALK	MU
83	J Clin Oncol. 2004 Jul 15;22(14):2849-55	2004	103	1	18	Breast	Irinotecan	Anthracycline	Taxane			TPI	MON
84	Lung Cancer. 2004 Jun;44(3):347-53	2004	54	5	19	Other (Small Cell)	Etoposide	Paclitaxel				TPI	MU
85	Cancer Chemother Pharmacol. 2003 Oct;52(4):339-45	2003	43	4	9	Colorectal	Irinotecan	5-Fluorouracil	Leucovorin			TPI	MU
86	J Clin Oncol. 2003 Jun 15;21(12):2305-11	2003	84	2	9	Brain Glioma	Temozolomide	Retinoic acid				ALK	MON
87	Gynecol Oncol. 2002 Jun;85(3):507-10	2002	35	3	5	Other (Uterine)	Mytomycin	Doxorubicin	Cisplatin			ALK	MU
93	Lung. 2005 Nov-Dec;183(6):405-16	2005	60	5	16	NSCLC	Docetaxel	Carboplatin				SP	MU
94	Gynecol Oncol. 2002 Mar;84(3):368-73	2002	10	2	1	Ovarian	Ifosfamide	Vinorelbine				ALK	MU
96	Cancer Chemother Pharmacol. 2005 Dec;56(6):603-9	2005	68	1	2	Pancreatic	5-Fluorouracil	Vasopressin				AM	MON
100	J Clin Oncol. 2003 Jan 1;21(1):35-40.	2003	58	4	14	Breast	Vinorelbine					SP	MON
101	Br J Cancer. 2005 Nov 14;93(10):1112-6	2005	32	3	16	Oesophagus SCCa	Gemcitabine	Cisplatin				AM	MU
102	Gastric Cancer. 2006;9(1):26-31	2006	52	4	11	Gastric	Docetaxel	flurouracil	Leucovorin			SP	MON
103	Br J Cancer. 2006 May 22;94(10):1407-11	2006	38	3	16	Gastric	Capcitabine	Irinotecan				AM	MU
104	BMC Cancer. 2006 May 10;6(1):125	2006	42	2	17	Gastric	Oxaliplatin	5-Fluorouracil	Folinic acid			ALK	MU
109	Ann Oncol. 2000 Nov;11(11):1399-403	2000	34	1	3	Pancreatic	Gemcitabine	Cisplatin				AM	MU
110	Oncology. 2004;66(4):303-9	2004	26	2	2	Pancreatic	Gemcitabine	Docetaxel				AM	MU
111	Br J Cancer. 2002 Jun 17;86(12):1871-5	2002	45	3	12	Colorectal	Oxaliplatin	Raltitrexed	Leucovorin	5-Fluorouracil		ALK	MU
112	Gynecol Oncol. 2004 Aug;94(2):483-7	2004	27	2	3	Cervix SCCa	Cisplatin	Irinotecan				ALK	MU
113	Int J Gynecol Cancer. 2006 Jan-Feb;16(1):298-305	2006	38	2	8	Other (cervix)	Tirapazamine	Cisplatin				N/A	MU
114	Gynecol Oncol. 2003 Jun;89(3):402-7	2003	30	2	18	Cervix SCCa	Irinotecan	Cisplatin				TPI	MU
115	Br J Cancer. 2004 Sep 13;91(6):1032-7	2004	27	2	14	Cervix SCCa	Irinotecan	Nedaplatin	CSF			TPI	MU
117	Cancer Invest. 2005;23(1):3-8	2005	33	3	8	Melanoma	Cyclosporine A	Alpha-INF				TCCi	MU
119	Oncology. 2002;63(4):333-7	2002	41	3	7	Melanoma	Docetaxel	Dacarbazine				SP	MU
123	J Korean Med Sci. 2006 Aug;21(4):739-44	2006	25	3	8	Other (Glioma)	Temozolomide					ALK	MON
124	J Cancer Res Clin Oncol. 2006 Sep;132(9):611-6	2006	26	1	2	Melanoma	Temozolomide	Thalidomide				ALK	MU
125	Cancer. 2006 Jun 1;106(11):2445-51	2006	35	3	8	Melanoma	Temozolomide	Alpha-INF				ALK	MON
127	Lung Cancer. 2006 May;52(2):199-206.	2006	54	3	13	Mesothelioma	Cisplatin	Gemcitabine	Mitoxantrone	Methotrexate	Mitomycin	ALK	MU
132	Ann Oncol. 2006 Jun;17(6):968-73	2006	38	5	20	Colorectal	Irinotecan	Fluoropyrimidine S-1 (Tegafur)				TPI	MON
133	Br J Cancer. 2006 Apr 10;94(7):969-75.	2006	50	3	15	Colorectal	Capcitabine	Oxaliplatin				AM	MU
			2732	193	768
